# Supplementary material for: Impaired calcium signaling in astrocytes modulates autism spectrum disorder-like behaviors in mice
Source: Nat Commun. 2021 May 31;12:3321. doi: 10.1038/s41467-021-23843-0 (PMC8166865; doi:10.1038/s41467-021-23843-0)
Supplement: Supplementary file 8 — Source Data [file 41467_2021_23843_MOESM8_ESM.xls]

## Sheet: Figure 1
Figure 1a
	WT	0.944279	0.692497	0.816868	0.916582	0.759612	0.834976	0.464676	0.835577
	KO	0.38472	0.563751	0.454424	0.88013	0.694546	0.604872	0.4932	0.717946
Figure 1b
	WT	0.647365	0.760315	0.438932	0.438018	0.625117	0.460487	0.715961	0.571385
	KO	0.552931	0.366978	0.345972	0.612137	0.532921	0.543957	0.705571	0.233947
Figure 1c
	WT	48.6466	62.3969	53.5523	72.0884	54.4061	61.6727	55.7039	45.946	37.2514	49.7261
	KO	93.8372	42.5469	91.6527	84.2931	23.1364	89.9635	79.2868	69.1227	72.1339	75.6267
Figure 1d
	WT	25.88	21.92	30.06	43.53	8.6	21.5	30.02	11.69	43.07	12.14	46.97
	KO	23.91	31.56	45.05	42.51	44.62	98.48	53.73
Figure 1e
	WT	0	1	2	8	2	2	18	1
	KO	13	17	15	19	4	1	10	19
Figure 1f
	Control	0.850369	0.848939	0.538256	0.421673	0.724401	0.850498	0.818285	0.752959	0.587722	0.565242	0.862786
	cKO	0.652542	0.572036	0.443964	0.299657	0.116726	0.551892	0.457634	0.50793	0.758217	0.630086
Figure 1g
	Control	0.690513	0.397356	0.591027	0.791922	0.699059	0.585881	0.358689	0.425399	0.502453	0.753365	0.790873
	cKO	0.505081	0.646841	0.480943	0.55428	0.734652	0.399559	0.904123	0.475311	0.617901	0.749709
Figure 1h
	Control	0.556321	0.586903	0.55146	0.623812	0.642753	0.471111	0.558197	0.497	0.596575
	cKO	0.649071	0.657555	0.621422	0.339338	0.568103	0.423844	0.562904	0.458593	0.596004	0.787761
Figure 1i
	Control	65.51	93.13	45.99	21.32	31.32	23.47	36.36	57.54	28.95	36.78
	cKO	92.45	30.71	47.63	76.93	74.71	78.46	72.84	79.51	107.68
Figure 1j
	Control	9	11	4	7	6	2	10	12	13	6	3
	cKO	19	19	14	20	19	19	17	10	18	11
Figure 1k
	Control	0.743317	0.79072	0.649241	0.746993	0.877963	0.62659	0.665247	0.670129
	ShRNA1	0.614142	0.641378	0.595042	0.660031	0.70412	0.62864	0.608537	0.53489	0.509791	0.669714
	ShRNA2	0.631641	0.602927	0.663446	0.427792	0.644854	0.675853	0.490484	0.608594	0.666625	0.598496
	ShRNA3	0.676677	0.613268	0.758183	0.535461	0.671081	0.729239	0.55329	0.500355
Figure 1l
	Control	0.538951	0.651998	0.488772	0.708641	0.639387	0.762359	0.722184	0.720023
	ShRNA1	0.780021	0.750979	0.765784	0.64856	0.565008	0.617227	0.698651	0.554775	0.603983	0.485769
	ShRNA2	0.653271	0.541168	0.439311	0.675377	0.650359	0.757672	0.485158	0.393916	0.517422	0.561853
	ShRNA3	0.703381	0.746865	0.384057	0.363658	0.669045	0.469636	0.711358	0.767435
Figure 1m
	Control	0.577574	0.645469	0.548707	0.299011	0.912184	0.707467	0.805594
	ShRNA1	0.538759	0.679092	0.68662	0.441722	0.457004	0.551206	0.682834	0.499487
	ShRNA2	0.626289	0.525258	0.508386	0.450322	0.352076	0.465848	0.659068	0.692753	0.576172
	ShRNA3	0.673943	0.703145	0.64468	0.54468	0.325881
Figure 1n
	Control	24.88	31.52	31.16	23.57	26.14	16.88	22.61	19.87	14.54	35.73
	ShRNA1	27.92	34.08	119.8	54.43	10.42	65.15	10.12	24.94	1.03	19.25
	ShRNA2	21.5	12.62	56.44	38.07	21.34	39.9	16.94	30.21	22.63	17.79
	ShRNA3	27.96	19.78	66.48	36.76	20.08	33.7	59.07	20.15	17.75	23.54
Figure 1o
	Control	18	19	19	17	18	19	10	17	14	16
	ShRNA1	18	14	16	17	12	17	19	18	14	20
	ShRNA2	15	15	15	18	17	16	16	19	19	10
	ShRNA3	10	18	9	0	19	19	18	20	19	19

## Sheet: Figure 2
Figure 2a
	WT	1.24	0.99	0.96	0.87	1.52	0.8	1.27	0.96
	KO	0.22	0.35	0.36	0.19	0.37	0.37	0.45	0.25
Figure 2b
	Control	0.033302	0.00925	0.02619	0.170103	0.122657	0.21218	0.117225	0.062912	0.046854
	cKO	0.043186	0.001634	0.01387	0.04691	0.017188	0.024356	0.036704	0.012162
Figure 2c
	WT	0.146521	0.223507	0.232076	0.271872	0.222749	0.331039	0.261162	0.198622	0.276721	0.280637	0.408954	0.364494
	KO	0.158173	0.061465	0.073674	0.079502	0.07752	0.07763	0.152845	0.117016	0.138396	0.16709	0.136591	0.1478
Figure 2d
	WT	0.39	0.28	0.32	0.18	0.4	0.26	0.45
	KO	0.39	0.42	0.29	0.33	0.34	0.25	0.21
Figure 2e
	WT	2.30345	2.91188	3.63035	2.98136	2.64912	2.57008	2.08267	2.04579	2.57966	2.26148	2.63819	2.81866
	KO	2.5333	2.13288	2.79806	2.48619	2.97387	2.85151	2.19951	1.80533	2.08703	2.14464	2.30965	1.89118
Figure 2f
	WT	2.15693	2.68838	3.39827	2.70948	2.42637	2.23904	1.82151	1.84717	2.30294	1.98085	2.22924	2.45416
	KO	2.37513	2.07142	2.72439	2.40669	2.89635	2.77388	2.04667	1.68831	1.94864	1.97755	2.17306	1.74338
Figure 2j
ΔF/F change (%)		WT													KO
	Soma	12.083	13.458	13.167	7.167	12.708	14.417	12.583	14.625	9.375	7.833	8.583	6	9.333	1.667	0.875	0.8	0.67	0.208	0.333	1.125	0.25	0.5	0.208	0.75	0.417
	Process	10.083	6.917	8.375	4.083	5.083	7.25	6.667	11.125	6.083	9.875	4.917	11.208	9.333	5.292	3.208	1.208	4.833	3.917	7.25	5.167	2.583	5.083	5.708	3.042	3.292
Duration (s)		WT													KO
	Soma	7.083	8.25	14.5	14.583	15.042	8.5	9.375	9.75	11.375	14.667	9.75	6.167	9.875	0.75	0.667	0.333	0.5	0.292	0.625	0.875	0.542	0.708	0.875	0.042	0.667
	Process	9.042	18.667	15.542	10.833	9.083	9.792	13.208	14.208	16.75	9.792	15.125	12.042	14.792	8.833	7.333	13.583	14.625	12.875	9.625	9.208	15.917	16.542	7.208	9.083	10.917
Area (ΔF/F change s)		WT													KO
	Soma	42.7919	55.5142	95.4608	52.2582	95.5769	61.2722	58.9828	71.2969	53.3203	57.4433	41.8421	18.501	46.0817	0.625125	0.291813	0.1332	0.1675	0.030368	0.104063	0.492188	0.06775	0.177	0.091	0.01575	0.13907
	Process	45.5852	64.5598	65.0821	22.1156	23.0844	35.496	44.0289	79.032	50.9451	48.348	37.1848	67.4834	69.0269	23.3721	11.7621	8.20413	35.3413	25.2157	34.8906	23.7889	20.5568	42.0415	20.5716	13.8152	17.9694
Figure 2n
ΔF/F change (%)	WT+CNO	184.259	167.762	206.582	224.339	345.237	259.336	209.254	201.91	164.564
	KO+CNO	15.909	17.7938	22.2845	16.11	19.1378	19.057	10.306	19.0797	13.4832
Figure 2p
ΔF/F change (%)	KO+ACSF	430.976	450.429	428.591	493.772	406.555	379.099
	KO+MRS2500	16.4422	3.72736	24.2479	15.8086	41.566	18.9128	28.6648	21.6608	16.3112

## Sheet: Figure 3
Figure 3a
	WT-vehicle	0.928385	0.804762	0.769724	0.785138	0.635788	0.785356	0.763429
	WT-ATP	0.680069	0.822939	0.651949	0.693968	0.736877	0.876128	0.798
	KO-vehicle	0.60376	0.481259	0.496533	0.559448	0.597913	0.547783
	KO-ATP	0.789978	0.701108	0.570528	0.599842	0.711111	0.909224	0.678193
Figure 3b
	WT-vehicle	0.506471	0.69845	0.739021	0.699005	0.745071	0.705446	0.625474
	WT-ATP	0.550306	0.697988	0.662244	0.75331	0.703057	0.616301	0.62418
	KO-vehicle	0.559385	0.33283	0.579623	0.787744	0.560308	0.637638
	KO-ATP	0.510233	0.516799	0.635766	0.514825	0.532186	0.473774	0.650688
Figure 3c
	WT-vehicle	115.34	168.27	53.73	5.62	42.48	40.32	18.24
	WT-ATP	133.79	40.18	46.14	46.05	103.72	32.82	93.03
	KO-vehicle	330.37	95.77	234.64	115.83	114.45	197.71	61.07	247.8
	KO-ATP	217.99	161.84	71.36	58.9	183.07	220.5	235.31
Figure 3d
	WT-vehicle	14	6	3	14	5	9
	WT-ATP	12	0	14	15	5	16
	KO-vehicle	16	11	19	17	18	15	14
	KO-ATP	3	7	10	15	10	11
Figure 3e
	Control-vehicle	0.76146	0.79814	0.64442	0.58179	0.69927	0.75616
	Control-ATP	0.70055	0.73477	0.65228	0.5923	0.61574	0.63767
	cKO-vehicle	0.42173	0.39737	0.36064	0.59068	0.52184	0.50465
	cKO-ATP	0.61632	0.59165	0.62505	0.72189	0.72054	0.63591	0.69943
Figure 3f
	Control-vehicle	0.394334	0.643678	0.503001	0.738481	0.686204	0.849453
	Control-ATP	0.458463	0.746204	0.448571	0.467925	0.573176	0.624585
	cKO-vehicle	0.480735	0.615075	0.788014	0.674419	0.606893	0.495024
	cKO-ATP	0.701361	0.66329	0.530676	0.633254	0.858853	0.756298	0.466048
Figure 3g
	Control-vehicle	127.68	111.37	37.06	110.49	34.23	91.68
	Control-ATP	42.07	73.07	198.45	90.62	49.88	260.81
	cKO-vehicle	95.48	291.68	256.13	299.86	144.74
	cKO-ATP	42.22	39.53	202.24	148.43	98.16	177.33	253
Figure 3h
	Control-vehicle	8	5	9	6	9	4
	Control-ATP	9	10	9	4	8	7
	cKO-vehicle	18	14	2	12	14	12	16	13
	cKO-ATP	13	15	11	8	12	9
Figure 3i
	Control-vehicle	0.54287	0.693694	0.66591	0.716033	0.835171	0.683382	0.737087	0.749173
	Control-ATPγS	0.776963	0.660455	0.675576	0.655372	0.604175	0.917933	0.772237	0.444495	0.677875
	cKO-vehicle	0.68246	0.554256	0.502899	0.543923	0.564562	0.575964	0.641838	0.318257	0.52352
	cKO-ATPγS	0.834396	0.696406	0.779189	0.796029	0.71963	0.519476	0.718354	0.60053	0.566384
Figure 3j
	Control-vehicle	0.575976	0.648955	0.79215	0.678618	0.764039	0.529738	0.899772	0.617708
	Control-ATPγS	0.436085	0.885279	0.573667	0.986582	0.766624	0.969451	0.586404	0.857389	0.680834
	cKO-vehicle	0.768627	0.649222	0.536683	0.666999	0.591951	0.63738	0.576158	0.670849	0.730379
	cKO-ATPγS	0.508283	0.584275	0.589467	0.517666	0.534392	0.65696	0.909733	0.29149	0.654948
Figure 3k
	Control-vehicle	16.92	28.47	56.28	93.86	61.53	150.46	2.6	24.13	40.61
	Control-ATPγS	42.24	75.11	112	50.59	54.39	53.29	17.01	18.69	73.9
	cKO-vehicle	64.31	122.25	50.58	83.42	157.2	172.18	90.51	101.82	112.5
	cKO-ATPγS	116.21	109.68	43.4	154.98	147.45	51.67	22	83.99	130.34
Figure 3l
	Control-vehicle	6	7	9	9	10	12	8	2	12
	Control-ATPγS	16	8	9	6	13	5	3
	cKO-vehicle	10	16	16	12	12	12	19	13	15
	cKO-ATPγS	10	16	11	16	13	18	16	15
Figure 3m
	WT-vehicle	0.820816	0.715584	0.740334	0.77181	0.796467	0.688408
	WT-ATPγS	0.642579	1	0.696702	0.647318	0.773896	0.52378	0.693582
	KO-vehicle	0.534283	0.665372	0.526143	0.471898	0.520869	0.611164
	KO-ATPγS	1	0.86437	0.741603	0.683398	0.725674	0.688709	0.426217	0.84263
Figure 3n
	WT-vehicle	0.631325	0.688315	0	0.868508	0.686584	0.721574
	WT-ATPγS	0.810825	0.797461	0.781504	0.649556	0.480173	0.731361	0.698565
	KO-vehicle	0.772039	0.722821	0.73632	0.641697	0.715632	1
	KO-ATPγS	0.785251	0.575559	0.50234	0.711146	0.465952	0.641896	0.764706	0.772457
Figure 3o
	WT-vehicle	54.63	84.86	89.1	54.14	86.35	61.26	86.98
	WT-ATPγS	85.18	92.47	17.52	109.72	55.96	60.95	119.54
	KO-vehicle	210.98	254.7	137.22	139.11	163.8	103.83
	KO-ATPγS	115.39	154.99	197.65	119.85	178.86	139.88	236.44	135.1
Figure 3p
	WT-vehicle	9	6	8	9	13	6	14	11
	WT-ATPγS	12	8	11	11	10	8	13	7
	KO-vehicle	16	16	15	15	14	12
	KO-ATPγS	16	10	16	12	14	15	14	12
Figure 3q
	Control-ACSF	0.803	0.725	0.756	0.777	0.792	0.721
	Control-ATPγs	0.651	0.997	0.73	0.612	0.763	0.584	0.701
	cKO-ACSF	0.433	0.664	0.538	0.501	0.531	0.628
	cKO-ATPγs	0.982	0.878	0.751	0.692	0.744	0.662	0.523	0.72
Figure 3r	Control-ACSF	0.633	0.703	0.433	0.803	0.653	0.515
	Control-ATPγs	0.783	0.791	0.773	0.63	0.425	0.634	0.679
	cKO-ACSF	0.765	0.703	0.711	0.682	0.701	0.892
	cKO-ATPγs	0.755	0.623	0.623	0.693	0.576	0.641	0.735	0.746
Figure 3s	Control-vehicle	64.63	74.86	86.1	50.21	78.65	61.32	82.45
	Control-ATPγs	85.18	92.47	28.25	109.72	55.96	62.44	119.54
	cKO-vehicle	198.25	241.47	118.56	145.57	154.85	111.24
	cKO-ATPγs	110.57	142.96	180.54	144.52	187.45	148.52	222.56	121.45
Figure 3t	Control-ACSF	10	7	7	9	13	6	14	15
	Control-ATPγs	8	8	12	13	9	10	13	9
	cKO-ACSF	15	17	14	16	14	11
	cKO-ATPγs	15	9	13	12	14	15	13	11
Figure 3u
	Control-ACSF	0.820816	0.715584	0.740334	0.77181	0.796467	0.688408	0.67181	0.596467	0.688408
	Control-ATPγs	0.642579	0.942579	0.696702	0.647318	0.773896	0.52378	0.693582	0.82378	0.793582
	shRNA1-ACSF	0.634283	0.665372	0.626143	0.471898	0.520869	0.611164	0.686143	0.471898	0.660869
	shRNA1-ATPγs	0.900212	0.86437	0.741603	0.683398	0.725674	0.688709	0.426217	0.64263	0.84263
	shRNA2-ACSF	0.634283	0.655372	0.626143	0.471898	0.540869	0.611164	0.656143	0.501898	0.620869
	shRNA2-ATPγs	0.860021	0.86437	0.741603	0.683398	0.725674	0.688709	0.526217	0.64263	0.84263
Figure 3v
	Control-ACSF	0.631325	0.688315	0.582134	0.868508	0.686584	0.723123	0.686583	0.701571	0.711574
	Control-ATPγs	0.810825	0.797461	0.781504	0.649556	0.480173	0.731361	0.698565	0.582121	0.521323
	shRNA1-ACSF	0.772039	0.722821	0.73632	0.641697	0.715632	0.864232	0.641697	0.615632	0.664232
	shRNA1-ATPγs	0.785251	0.575559	0.59234	0.711146	0.565952	0.861896	0.764706	0.772457	0.677471
	shRNA2-ACSF	0.752039	0.722821	0.73632	0.631697	0.715632	0.824232	0.641697	0.625632	0.724232
	shRNA2-ATPγs	0.755251	0.535559	0.60234	0.711146	0.565952	0.801896	0.764706	0.732457	0.677471

## Sheet: Figure 4
Figure 4b
	WT	ACSF	4.046	1.624	0.317	3.236	1.191	0.54	1.768	1.659	0.472	0.749	1.511	1.179	2.419	1.692
		+ATPγs	4.776	0.906	0.307	1.369	1.022	0.556	1.889	1.745	0.229	0.327	1.301	1.309	1.403	2.314
	KO	ACSF	0.411	2.308	2.943	0.869	3.372	3.651	1.753	3.532	0.904	0.139	0.189	0.137	0.297	0.232	0.334	0.161
		+ATPγs	0.506	3.093	1.513	1.463	3.089	2.801	2.234	2.305	0.189	0.285	0.274	0.847	0.251	0.329	0.293	0.178
Figure 4c
	WT	ACSF	22.664	14.29	12.037	16.171	15.487	13.478	19.631	19.98	20.425	20.087	22.339	21.973	26.576	24.76
		+ATPγs	19.275	14.62	12.62	14.811	13.357	14.667	20.089	18.585	18.311	19.836	21.936	20.561	27.961	28.31
	KO	ACSF	14.765	14.242	29.999	15.585	32.845	32.853	26.908	27.554	25.72	19.913	19.618	18.477	18.173	18.71	17.342	19.701
		+ATPγs	13.179	17.192	23.44	15.89	39.22	31.558	25.065	24.739	18.717	19.657	21.888	22.434	17.569	18.632	18.847	19.836
Figure 4d
	WT	ACSF	2.974	3.738	3.589	3.485	4.105	0.782	0.754	1.829	1.395	0.616	0.634	0.535	0.635	3.088	1.898	2.157	1.993
		+ATPγs	2.656	3.945	3.722	3.493	5.74	0.759	1.208	1.971	1.09	0.711	0.613	0.314	0.313	3.028	1.853	0.946	0.845
	KO	ACSF	1.794	0.976	0.175	1.332	1.51	1.275	1.455	0.791	1.107	1.164	1.552	1.089
		+ATPγs	2.543	3.423	4.501	6.515	1.367	1.436	2.325	1.152	3.14	1.686	1.73	1.779
Figure 4e
	WT	ACSF	24.02	23.503	21.001	24.231	21.903	21.999	20.948	20.746	20.561	23.092	24.125	20.752	21.577	22.933	20.647	20.484	20.413
		+ATPγs	20.078	18.874	25.65	17.858	21.19	19.381	22.346	21.129	22.223	24.325	24.618	20.785	22.295	18.469	18.385	18.545	19.714
	KO	ACSF	18.389	16.116	15.068	25.473	19.841	21.075	22.183	20.787	21.71	21.856	23.929	22.541
		+ATPγs	19.527	31.1	26.039	30.595	19.844	19.592	21.569	21.186	17.018	19.798	20.993	19.958
Figure 4g
	Control	ACSF	2.062	1.916	1.585	0.403	1.248	0.763	0.817	0.387
		+ATPγs	2.246	1.291	2.08	0.329	1.236	0.602	1.109	0.254
	cKO	ACSF	1.553	1.005	0.48	0.958	0.69	1.247
		+ATPγs	1.929	0.629	0.258	0.611	1.083	1.375
Figure 4h
	Control	ACSF	17.982	32.426	32.577	16.378	17.225	15.487	17.923	25.65
		+ATPγs	24.336	19.775	33.712	15.321	17.704	18.035	20.761	19.047
	cKO	ACSF	16.938	12.967	14.771	17.031	19.035	19.941
		+ATPγs	17.774	13.354	13.951	15.259	15.065	23.733
Figure 4i
	Control	ACSF	1.504	1.74	2.909	3.552	3.632	1.823	1.459	3.324	3.228
		+ATPγs	2.458	3.126	3.938	2.087	3.006	2.308	1.454	2.375	2.25
	cKO	ACSF	1.025	1.654	0.602	1.579	1.448	0.407	1.922
		+ATPγs	2.343	2.261	1.232	2.342	1.918	0.867	2.843
Figure 4j
	Control	ACSF	ACSF	14.818	30.176	26.252	16.55	31.264	20.562	18.778	21.867	20.015
		+ATPγs	+ATPγs	30.51	26.746	27.693	14.256	16.774	17.079	16.918	18.086	17.904
	cKO	ACSF	ACSF	23.244	16.73	23.355	18.993	17.998	16.645	28.087
		+ATPγs	+ATPγs	22.566	15.598	14.121	17.083	15.371	15.815	20.679
Figure 4k
	Vehicle	0.568376	0.416667	0.628383	0.025985	0.74491	0.351053	0.57027	0.603509
	CLZ	0.789972	0.734128	0.720559	0.795913	0.784515	0.637785	0.862968	0.835874
Figure 4l
	Vehicle	0.658477	0.597708	0.671045	1	0.685112	0.598401	0.648763	0.713425
	CLZ	0.619989	0.617321	0.64214	0.484272	0.646799	0.410923	0.632989	0.81931
Figure 4m
	Vehicle	0.376269	0.519737	0.519737	0.718486	0.70299	0.520403
	CLZ	0.672139	0.794758	0.787635	0.80382	0.864057	0.762361
Figure 4n
	Vehicle	0.830287	0.688829	0.688829	0.857143	0.740296	0.554679
	CLZ	0.531117	0.693158	0.76436	0.688999	0.555858	0.719051

## Sheet: Figure 5
Figure 5b
	Con	0.985491	1.03294	1.02233	0.959244
	shRNA	0.507498	0.541029	0.611967	0.630253
Figure 5c
	Con:Control-shRNA	vehicle	0.695811	0.699335	0.635556	0.528079	0.629165	0.702717
		ATP	0.559867	0.70202	0.638965	0.741124	0.435429	0.74172	0.838269
	Con:P2X2R-shRNA	vehicle	0.477221	0.403392	0.382483	0.335027	0.514748	0.533044	0.553922
		ATP	0.393867	0.31362	0.510346	0.29822	0.608829	0.487006	0.470645
	cKO:Control-shRNA	vehicle	0.181984	0.320228	0.61316	0.604296	0.47491	0.366944
		ATP	0.736722	0.59146	0.755522	0.619505	0.687652	0.656778	0.550475
	cKO:P2X2R-shRNA	vehicle	0	0.596567	0.372297	0.495005	0.484367	0.214489	0.270058
		ATP	0.482833	0.393246	0.426015	0.311111	0.402715	0.008539
Figure 5d
	Con:Control-shRNA	vehicle	0.389367	0.591671	0.564446	0.357907	0.334734	0.507383
		ATP	0.473337	0.895718	0.40285	0.355205	0.706839	0.537955	0.772026
	Con:P2X2R-shRNA	vehicle	0.699918	0.146491	0.844573	0.654884	0.513318	0.55218	0.76788
		ATP	0.598345	0.471677	0.788574	0.387749	0.779864	0.563048	0.619837
	cKO:Control-shRNA	vehicle	0.578753	0.552336	0.625771	0.452973	0.607983	0.161514
		ATP	0.434189	0.550879	0.787077	0.703848	0.431495	0.283177	0.703704
	cKO:P2X2R-shRNA	vehicle	0.478825	0.651886	0.367123	0.55783	0.407857	0.412071	0.424561
		ATP	0.366464	0.540994	0.741935	0.495992	0.657464	0.610164
Figure 5f
	Con:Control-shRNA	ACSF	2.238	6.26	2.984	3.502	3.753	2.875	8.567	4.578	4.038	3.775
		+ATPγs	4.122	4.812	4.147	3.759	6.852	1.11	4.869	5.888	4.981	2.573
	Con:P2X2R-shRNA	ACSF	4.168	2.19	2.199	1.594	0.583	2.587
		+ATPγs	3.756	2.803	3.196	3.458	0.442	3.979
	cKO:Control-shRNA	ACSF	0.527	2.115	0.528	1.205	1.115	1.76	1.72	4.157	2.632	2.534
		+ATPγs	2.025	2.509	0.726	1.488	1.225	6.61	4.371	5.301	5.306	2.578
	cKO:P2X2R-shRNA	ACSF	1.442	1.625	0.297	1.475	0.2	0.832	4.691	2.613	2.613
		+ATPγs	1.106	1.511	0.336	1.409	0.147	3.305	3.2	1.858	3.453
Figure 5g
	Con:Control-shRNA	ACSF	40.246	44.542	29.119	26.802	23.892	22.252	54.247	32.204	20.849	22.551
		+ATPγs	30.159	43.082	31.182	26.722	24.065	30.189	24.417	47.788	21.79	16.641
	Con:P2X2R-shRNA	ACSF	28.514	16.287	30.207	28.735	21.86	18.36
		+ATPγs	25.05	19.098	41.283	27.634	23.898	16.542
	cKO:Control-shRNA	ACSF	44.731	34.307	30.827	23.935	17.45	26.516	22.553	39.949	22.651	35.676	52.661	25.997
		+ATPγs	30.43	39.737	27.247	20.682	20.142	16.683	15.769	38.391	23.132	35.684	27.874	21.815
	cKO:P2X2R-shRNA	ACSF	55.253	21.14	26.873	27.525	16.741	24.735	35.792	41.375	17.584
		+ATPγs	22.325	19.78	25.684	23.381	12.041	42.899	17.973	23.122	17.174

## Sheet: supplementary data
FigS1g	specificity	Overlay	92	94	96.6667	92.8571	92.5	93.4783	91.3043	91.8367	95	97.1429	96.4286	100	94.4444
		Green	8	6	3.33333	7.14286	7.5	6.52174	8.69565	8.16327	5	2.85714	3.57143	0	5.55556
	efficiency	Overlay	66.6667	73.4375	61.7021	66.1017	60.6557	60.5634	67.7419	67.1642	60.3175	61.8182	75	80	60.7143
		Green	33.3333	26.5625	38.2979	33.8983	39.3443	39.4366	32.2581	32.8358	39.6825	38.1818	25	20	39.2857
	neuron	Overlay	0	0.6	0.7	0.4	0.9	0.1	0.4	0.6
		Green	99.2	99.5	98.6	95.65	99.8	97.6	95.4	98.3
FigS1k
	control	1.05275	0.888605	1.01864	1.15505	0.830249	1.0547	1.06938	0.824353	1.13432
	cko	0.62332	0.729451	0.51664	0.55628	0.780361	0.496848	0.51546	0.763233	0.527977
FigS2e		WT													KO
	Soma	1.4598	1.3892	1.4546	1.6885	1.4364	1.02384	0.867434	1.37345	1.83784	1.46857	1.87846	1.40347		0.4315	0.3645	0.693	0.5086	0.1773	0.6317	0.3261	0.356432	0.273824	0.621834	0.253724	0.26374
	Process	0.6858	0.779	1.1292	0.5893	0.766	0.478324	0.437843	0.637545	0.782136	0.60384	0.47424	0.36834		0.0409	0.3715	0.2643	0.3683	0.3164	0.326	0.3046	0.172891	0.126174	0.215723	0.01623	0.07834
FigS2f		WT													KO
	Soma	3.0992	3.95964	3.18625	2.89922	2.13373	4.96324	3.82224	2.89922	1.13373	2.96324	2.82224	4.20351		1.0992	0.959643	0.186246	0.765269	0.40551	0.207683	0.645853	1.10632	0.679016	1.18625	1.07546	1.01288
	Process	2.32221	2.17833	1.18625	3.20783	3.18121	2.30206	1.94238	1.0992	2.95964	1.18625	1.07546	1.01288		1.32221	1.17833	1.18625	1.20783	1.18121	1.30207	0.899216	1.13373	0.96324	0.822243	1.20351	1.0992
FigS2g		WT													KO
	Soma	2.95964	3.18625	3.07546	3.01288	2.32221	4.17833	4.18625	2.20783	3.18121	3.30206	2.30063	3.90922		3.0992	2.22214	2.81994	2.6142	2.54586	2.33293	2.07179	1.74448	1.61859	1.42148	0.96324	0.822243	1.20351
	Process	3.0992	2.95964	2.18625	2.89922	1.13373	2.96324	2.82224	2.20351	2.0992	2.95964	2.18625	4.37328		2.96964	3.39127	4.89922	3.13373	4.96324	4.82224	2.20351	1.0992	2.95964	1.20783	3.18121	3.30206
FigS2j	Control	47.8164	73.157	58.007	43.614	55.3662	67.62	57.8802	17.8821	91.4847	28.26	18.92	83.52	13.056	63.79	51.74
	coaktail	83.832	98.207	87.8	118.19	110.38	111.45	112.763	19.749	135.055	79.49	62.69	97.98	27.78	98.79	69.99
FigS2k	Control	94.9449	10.0422	11.1911	11.151	80.0738	28.933	17.0008	58.0081	71.38	69.796	65.27	26.164	37.08	18.9113	17.9902
	coaktail	96.81	10.5691	10.1007	12.8025	71.746	24.15	12.4436	45.41	93.674	69.2286	70.434	29.333	34.29	18.9541	16.2457
FigS2m	Control	18.0126	9.5408	9.045	5.2288	3.591	7.733	8.5698	10.7839	12.6344	11.64	2.25	4.97	4.68	13.042	11.0141
	coaktail	25.604	64.379	52.865	27.56	29.851	10.6591	18.8555	18.0044	52.018	18.6797	10.2095	9.39645	7.47109	19.19	13.488
FigS2n	Control	10.9571	10.0299	18.463	9.59651	17.981	12.8493	11.7056	16.2756	13.628	10.4799	8.0068	3.334	4.081	3.1651	5.8904
	coaktail	22.0739	12.4071	31.4198	28.853	27.5053	24.6185	12.337	18.9451	11.7812	14.7226	13.3058	4.477	7.13358	5.13169	8.13618
FigS3a		WT										KO
	L	218.24	97.63	186.82	217.96	207.02	160.11	103.47	174.12			163.8	93.79	127.8	169.36	139.65	235.72	195.36	244.19
	R	225.03	324.12	322.82	214.56	234.22	287.43	271.04	253.4			194.4	402.16	263.18	232.99	267.4	218.59	268.01	209.82
FigS3b		Control											cKO
	L	148.74	234.6	138.95	140.03	248.85	102.44	143.56	0	289.49	322.17	311.38	139.56	204.31	156.29	104.6	109.48	233.1	140.95	245.83	186.55	153.8
	R	310.81	157.36	117.85	143.27	132.88	259.19	199.13	0	146.77	130.75	126.06	245.28	207.17	152.55	184.16	240.98	122.11	215.07	100.35	196.24	243.21
FigS3c		control										shrna1										shrna2										shrna3
	L	120.933	142.8	188.933	83.4665	180.933	227.466	146.666	141.866			192.133	240.933	207.466	133.466	175.2	166.133	140.8	210.933	216.933	174.666	160	198.8	186.8	191.333	126.933	190.133	248.799	103.066	206.666	139.066	99.3331	250.533	188.533	254.666	185.866	357.599	138.266	133.733
	R	244.266	188.133	128.4	214.133	185.733	137.2	246.133	287.733			194	177.066	160	233.866	223.333	207.866	249.333	190.8	192.266	165.733	205.866	195.6	236.533	210.666	219.466	227.733	141.066	219.733	216.399	220.266	267.199	217.199	267.466	146.266	224.399	97.4664	281.199	192.266
FigS3d		Vehicle							62.5mg/kg							125mg/kg
	L	210.64	236.84	416.68	161.12	262.68	157.96	149.08	94.36	137.2	104.2	177.36	71.2	129.36	327.12	54.24	81.64	307.92	0	41.2	274.28	0
	R	190.92	119.52	51.64	156.28	142.64	228.44	201.04	312.12	131.12	116.36	204.92	260.44	212.88	92.64	46.2	209.08	108.84	543.16	292.4	160.36	0
FigS3e		WT-vehicle							WT-ATP							KO-vehicle							KO-ATP
	L	172.36	196	182.64	191.88	188.08	180.08	176.48	141.24	172	176.68	117.24	193	159.48	139.92	179.36	164.12	203.2	102.72	284.52	201.88		274.28	179.36	0	142.96	161.32	0	138.28
	R	156.44	161.96	170.4	188.92	234.72	224.8	198.04	259.24	175.84	88.8	366.04	150.68	198.4	217.44	175.52	133.2	207.64	203.04	120.76	135.48		40.2	125.68	0	105.6	136.88	0	204.36
FigS3f		Control-Vehicle							Control-ATP							cKO-Vehicle							cKO-ATP
	L	116.2	197.08	290.28	90	153.72	148.28		136.04	145.8	67.56	156.28	115.04	131.72		145.08	159.48	59.48	122.24	117.72	170.64		99.64	95.92	276.08	76.6	257.28	158.44	236.88
	R	214.44	178.84	155.28	203.6	207.16	234.44		222.56	243.24	323	211.32	30.12	227.88		161.28	152.84	325.24	299.72	136.32	235.8		122.76	248.56	73.28	332.96	195.12	222.04	203.08
FigS3g		Control-vehicle									Control-ATPrs									cKO-vehicle									cKO-ATPrs
	L	102.8	186.16	204.8	169.56	216.2	182.32	372.96	120.8		231.04	203.48	330.12	132.36	191.24	114.76	200.68	208.16	154.08	234.16	169.6	143.48	195.16	277.12	175.24	117.2	169.12	204.08	146.68	174.88	143.6	147.08	193.72	162.96	77.4	151.52	222.64
	R	298	180	216.72	207.72	188.6	237.8	170.12	205.04		174.12	191.56	156.52	285.64	283.04	293.08	246.84	184.48	265.28	58.72	238.48	238.48	186.84	132.48	181.64	244.8	144.36	205.88	115.8	195.36	201.24	213.28	114	221.76	138.04	256.56	161.48
FigS3h		WT-ACSF								WT-ATPγs								KO-ACSF								KO-ATPγs
	L	242.6	165.48	117.96	170.72	176.84	147.4			200.72	200.12	138.2	214.56	128.56	220.2	141.2		161.72	155.8	156.16	221	164.56	214.24			155.68	211.08	280	147.28	195.92	179.72	205.36	130.92
	R	147.2	171.16	288.44	226.28	199.76	162.2			230.88	212.52	179.96	200.6	261.12	229.8	196.24		359.8	213.68	150.32	167.4	242.4	188.32			359.6	222.96	47.12	229.92	195.64	194.48	192.28	218.96
FigS3i		Control-ACSF								Control-ATPγs								cKO-ACSF								cKO-ATPγs
	L	156.24	153.29	230.04	168.22	142.57	183.22			198.44	194.21	142.49	230.08	136.24	200.01	141.2		158.22	169.43	172.34	230.45	186.23	220.44			164.21	190.23	212.44	163.56	201.09	166.05	198.98	159.97
	R	149.35	168.5	263.21	182.34	208.15	166.92			222.18	200.76	160.87	200.6	253.49	218.77	180.43		260.43	264.22	167	167.4	253.23	187.58			300.01	250.53	150.67	220.34	203.45	210.54	192.54	213.4
FigS3j		Control-ACSF									Control-ATPγs									shRNA1-ACSF									shRNA1-ATPγs									shRNA2-ACSF									shRNA2-ATPγs
	L	232.6	165.48	117.96	170.72	176.84	147.4	207.22	179.32	168.92	200.72	200.12	238.2	214.56	128.56	220.2	141.2	234.54	206.32	247.8	213.68	150.32	167.4	232.4	188.32	165.21	201.2	198.43	155.68	231.08	263.21	147.28	195.92	179.72	205.36	130.92	184.21	135.68	252.08	233.21	177.28	195.92	170.72	211.36	120.92	175.21	159.68	241.08	250.21
	R	147.2	171.16	203.44	226.28	199.76	162.2	156.21	186.32	221.22	230.88	212.52	179.96	200.6	241.12	229.8	196.24	139.32	196.32	161.72	155.8	156.16	221	164.56	214.24	170.21	199.09	189.23	259.6	222.96	152.12	229.92	195.64	194.48	192.28	218.96	159.22	248.6	272.96	182.12	259.92	187.64	183.48	192.28	208.96	139.22	237.6	210.96	162.12
FigS3k		KO-Vehicle								KO-CLZ
	L	241.4	258.04	246.56	217.92	217	149.64	275.2	172.16	161.48	117.64	237.32	158.8	239	413.04	199.8	299.92
	R	158.4	170.76	178.8	128.64	189.56	162.36	159.52	239.48	261.4	249.2	127.6	156.88	122.68	96.36	143.92	69.6
FigS3l		cKO-vehicle						cKO-CLZ
	L	369.84	189.32	189.32	217.44	128.92	180.6	96.96	343.16	222.28	127.08	173.2	355.68
	R	67.24	200.04	200.04	189.8	148.12	210.28	205.88	141.48	88.52	255.96	175.44	91.92
FigS3m		Con:Control-shRNA-Vehicle							Con:Control-shRNA-ATP							Control:P2X2 shRNA-vehicle							Control:P2X2 shRNA-ATP							cKO:control shRNA-vehicle							cKO:control shRNA-ATP							cKO:P2X2 shRNA-vehicle
	L	98.76	122.48	188.32	210.64	162.64	122.52		242.84	186.28	169.76	174.12	183.72	138.04	0	141.36	136.16	225.88	159.88	291.2	183.84	171.68	115.32	198.64	178.52	192.76	183.28	212.52	158.68	218.04	96.68	217.64	125.28	165.6	155.64		290.16	279.8	232.92	299	107.8	84.48	141	129.92	201.96	218.84	167.2	128.84	252.56
	R	278.56	197.6	198.16	138.8	134.76	195.56		109.16	219.12	238.88	216.28	205.8	200.24	272.16	240	332.92	189.96	232.92	153	244.56	201.48	184.36	195.16	248.2	167.36	205.64	171.88	195.12	182.68	383.88	138.04	233	167.4	207.44		89.44	130.96	94.8	129.84	274.76	184.24	304	243.88	177.52	214.24	182.28	301.04	153.2
FigS4a	WT	121.1	117.2	88.08	135.3	57.56	58.75	90.56	68	56.84	52.24	69.2
	KO	84.45	129.21	120.61	72.53	63.05	46.6	92.48	40.48	76.44	62.64	54.72	65.84
																0.53	0	27.25	0.5	6.11	32.79	2.2	3.95	9.01	3.33	5.25
FigS4b	WT	8	7	7	11	4	6		7	9	9	10				8.07	13.95	20.18	5.49	32.79	9.87	19.72	15.12	20.17	8.62	16.29
	KO	5	7	6	3	2	6	19	14	10	16	16	18
																2.87	19.77		22.64	8.6	0.53	8.07
FigS4c	WT	2004.53	1582.86	1668.71	1699.92	1401.34	1497.33	1362.62	987.182	1134.51	985.427	1249.64				20.49	19.41		39.9	13.95	0	13.95
	KO	1070.94	1544.24	1922.73	1988.02	1225.2	1469.22	1487.09	979.385	1303.08	1448.76	1067.94	1165.43			9.57	15.88		25.45	47.43	27.25	20.18
																17.39	20.05		37.44	5.99	0.5	5.49
FigS4d	WT	946	864	1404	960	1146	1105	720								2.78	7.18		9.96	38.9	6.11	32.79
	KO	827	942	1143	1209	1011	1165									17.85	21.3		39.15	42.66	32.79	9.87
																12.74	20.5		33.24	21.92	2.2	19.72
FigS4e	WT	43.12	100.6	111.9	108.84	54.1	136.24	81.49	73.5	35.72	85.83	61.58				10.95	13.77		24.72	19.07	3.95	15.12
	KO	69.9	78.65	74.8	38.9	63.07	92.94	61.49	45.68	88.94	22.77	98.34				6	5.1		11.1	29.18	9.01	20.17
																10.41	6.18		16.59	11.95	3.33	8.62
FigS4f	WT	22.64	39.9	25.45	37.44	9.96	39.15	33.24	24.72	11.1	16.59	16.43				8.26	8.17		16.43	21.54	5.25	16.29
	KO	8.6	13.95	47.43	5.99	38.9	42.66	21.92	19.07	29.18	11.95	21.54
FigS4g		WT												KO
	familiar object	2.87	20.49	7.57	17.39	2.78	15.85	10.74	9.95	5	10.41	7.26		0.53	0	26.25	0.5	6.11	32.79	2.2	3.95	9.01	3.33	5.25
	novel object	19.77	22.41	19.88	20.05	7.18	22.3	21.5	18.77	5.1	6.18	11.17		10.07	16.95	23.18	5.49	32.79	9.87	19.72	17.12	20.17	8.62	20.29
FigS5b		Control													cKO
	astrocyte	3.15385	3.64957	3.28205	5.2906	3.40171	3.99145	4.23077	5.25641	4.50427	3.74359	5.62393	3.1453		3.51282	3.71795	3.34188	5.26325	3.23932	3.4359	3.42735	3.47863	5.89744	3.40171	4.71795	4.95299
	neuron	33.1624	42.8633	33.7949	31.1282	33.812	48.5897	45.718	39.8291	34.3932	55.1966	48.4701	40.9658		34.0171	47.0342	30.2906	43.9316	42.4359	40.6752	31.0684	40.453	48.4188	28.9915	43.4615	41.735
FigS5d
	Control	1.12156	3.08604	2.3664	0.862964	1.18038	1.15745	1.26753	1.41134	1.14033	1.49132	1.07319	0.896803	1.04958	1.17417	1.63923	0.41293	1.03561	1.04611	1.09818	0.295548	0.767505	0.334352	0.449502	0.348013	0.521332	0.402251	0.459424	0.960447	1.22599	1.10087	0.46022	0.472304	0.335474
	cKO	0.692256	1.15665	0.808961	0.733237	0.579686	0.963825	1.03226	0.462251	0.831213	0.887881	0.650204	0.855729	0.403154	1.14225	1.07805	1.46225	0.904947	0.416091	0.451169	0.359418	0.620591	0.423689	0.8631	0.638429	0.718386	0.696043	0.716961	0.730622	0.840251	1.7315	1.16957	0.811806	0.553532	0.87101	0.759739
FigS6e		WT													IP3R2-cKO
	Soma	1.52579	0.978347	0.881951	1.32796	1.65024	1.46608	1.56392	1.45745	1.20495	1.2366	1.29703	1.25602		0.169729	0.196401	0.284088	0.361356	0.324418	0.109112	0.264349	0.118583	0.304925	0.2502	0.244459	0.208865
	Process	0.474714	1.10568	0.381944	0.355327	0.510683	0.896338	0.762535	0.692037	1.03805	0.753903	0.35469	1.00784		0.194109	0.196799	0.2235	0.468782	0.499091	0.1555	0.28604	0.333889	0.161205	0.270828	0.144156	0.47636
FigS6f		WT													IP3R2-cKO
	Soma	3.96252	2.72074	3.04956	3.29127	2.7985	2.98266	2.5086	2.97475	1.98122	2.03877	3.78699	3.72369		0.302784	0.31933	1.15747	0.936623	0.892022	1.25962	0.820085	0.847421	1.06251	0.268254	1.17468	0.98403
	Process	2.20783	2.18121	3.30206	3.90785	2.11071	3.32149	2.19991	2.21358	1.20999	3.06179	2.05892	2.79203		1.65671	1.07618	1.24523	1.01575	1.17905	0.90641	1.31717	1.28912	1.44882	0.956766	1.09776	1.86246
FigS6g		WT													IP3R2-cKO
	Soma	3.90785	3.11071	2.32149	3.19991	3.21358	3.20999	3.20783	2.18121	4.30206	3.90785	2.11071	2.32149		1.90785	2.11071	2.32149	3.19991	3.21358	2.20999	2.06179	2.05892	2.12798	1.34019	3.56032	3.21502	1.20351
	Process	3.19991	3.21358	2.20999	2.06179	4.05892	2.44234	3.14668	4.07618	2.29991	2.20783	2.18121	2.30206		3.18984	3.80778	3.21502	3.63154	4.08697	3.16323	2.35889	2.88548	2.89274	4.04813	4.00209	3.69707
FigS6j	Control	96.5675	12.2197	10.7552	87.4142	58.5584	36.613	54.233	29.0618	56.522	81.0069	16.0183	25.4	26.087	81.9222	38.902	62.7
	coaktail	123.799	34.9153	21.984	115.561	79.405	60.18	74.6	34.8169	61.1739	88.7552	29.1602	42.9703	53.9675	123.112	77.254	68.2838
FigS6k	Control	30.9781	18.0526	23.057	11.098	49.6403	40.59	24.449	69.9249	76.2993	10.0752	81.6604	24.522	28.096	53.052	30.9918	31.0499
	coaktail	20.9501	20.9565	21.1304	10.9629	50.951	50.9675	30.9565	70.7725	51.049	9.91304	70.995	20.8751	30.9959	41.0462	31.0188	31.0807
FigS6m	Control	20.9913	29.9497	12.8751	25.9959	14.0462	50.0188	17.1982	10.0307	56.8723	9.75881	63.9629	17.0499	61.1332	31.1396	21.1304	26.9629
	coaktail	45.951	35.9913	30.995	60.8751	40.9959	91.0462	41.0188	10.9236	91.0307	10.8723	85.0807	31.6071	71.5031	51.3155	51.1481	60.9853
FigS6n	Control	10.9663	9.49327	9.49327	17.8196	29.9588	37.8096	15.2632	36.3057	23.5698	46.403	11.0559	19.9048	9.92485	27.6299	59.9588	8.16604
	coaktail	21.0245	9.78096	15.1982	39.1826	62.929	49.886	31.0807	63.25	29.29	94.9327	19.59	29.29	19.781	52.632	63.057	23.5698
FigS7a	Control	190	37.88	6.56	95.56	157.32	6.12	26.68	101.16	47.92	146.4	107.48
	cKO	2.32	65.08	52.48	26.96	60.44	186.32	28.92	61.76	165.44
FigS7b	Control	22	7	3	18	26	3	9	18	15	13	13
	cKO	4	10	17	16	25	7	15	20	35
FigS7c	Control	1207.61	688.852	866.987	1429.1	1873.44	908.435	1097.17	1271.04	1217.53	1167	1232.37
	cKO	553.216	872.628	1307.05	1054.6	1080.67	631.084	944.619	1028.39	1780.97
FigS7d	Control	556	722	1296	743	643	812	848	485	855	817	427
	cKO	245	569	683	748	1250	772	779	472	604	672
FigS7e	Control	263	101	69	100	89	163	130	198	164
	cKO	151	144	65	149	106	111	127	207	88	373
FigS7f	Control	490	101	183	134	118	215	227	303	130
	cKO	221	267	189	75	54	123	123	87	70	113
FigS7g		Control										cKO
	familiar object	9.02	8.39	9.37	7.52	7.32	10.71	8.92	10.06	8.48		7.18	6.89	7.67	13.57	8.72	11.84	8.79	11.31	8.29	4.37
	novel object	11.31	11.92	11.52	12.47	13.17	9.54	11.27	9.94	12.54		13.28	13.23	12.59	6.97	11.47	8.71	11.32	9.58	12.23	16.22
FigS8c	Control	0.990199	1.20225	0.75031	1.01069	0.892655
	shRNA1	0.579145	0.856071	0.359599	0.352156	0.622729
	shRNA2	0.679145	0.856071	0.659599	0.752156	0.622729
	shRNA3	0.990199	1.20225	1.75031	1.01069	1.38927
FigS9a	Con	63.91	33.53	22.09	44.33	21.27	15.81	79.15	85.97	26.31	85.32
	ShRNA1	23.45	16.75	78.23	109.57	23.54	8.14	118.57	64.85	60.84	51.68
	ShRNA2	13.77	20.12	63.74	32.81	19.9	58.64	124.48	73.05	96.62	49.78
	ShRNA3	3.69	64.78	28.09	49.09	18.6	41.41	4.79	66.76	58.28
FigS9b	Con	6	4	6	6	5	2	10	9	5	8
	ShRNA1	3	2	9	11	3	1	20	11	7	6
	ShRNA2	3	5	8	3	3	10	11	12	9	6
	ShRNA3	1	6	3	8	4	6	2	4	7
FigS9c	Con	1105.28	855.999	1132.13	1148.2	741.098	653.973	1181.42	1177.99	1109.95	1340.21
	ShRNA1	951.039	672.525	1268.17	1477.73	1086.33	479.198	1586.99	1488.55	1095.25	924.821
	ShRNA2	685.577	829.007	1014.45	1351.09	797.233	1370.35	1032.84	1676.48	1706.33	972.713
	ShRNA3	811.442	852.606	1058.61	1166.69	971.5	800.921	948.882	461.664	752.417
FigS9d	Con	896	634	997	561	882	1269	952	720	366	793
	ShRNA1	822	1400	996	814	777	879	797	1064	853	506
	ShRNA2	900	586	1041	667	938	967	669	685	881	907
	ShRNA3	683	967	690	612	765	542	643	999
FigS9e	Con	27.041	21.014	28.654	16.03	27.376	9.263	24.008	15.789	11.259
	ShRNA1	7.208	15.434	21.896	18.133	15.957	8.572	20.061	17.018	14.959	23.6
	ShRNA2	16.623	22.813	11.404	17.551	10.766	18.089	19.19	18.982	16.015	21.99
	ShRNA3	18.448	26.458	33.202	18.305	5.731	7.278	1.792	6.326
FigS9f	Con	13.716	6.059	9.435	19.453	24.076	13.198	5.595	7.982	17.16
	ShRNA1	18.331	18.027	13.565	16.241	7.175	6.445	16.375	3.354	11.855	7.792
	ShRNA2	19.582	26.071	7.632	8.072	16.718	10.424	13.73	12.944	15.872	0
	ShRNA3	16.813	7.95	7.171	3.903	17.936	1.759	4.618	4.183
FigS9g		familiar											novel
	Con	5.794	1.993	3.345	8.779	16.877	1.159	2.591	2.335	3.336			7.922	4.066	6.09	10.674	7.199	12.039	3.004	5.647	13.824
	ShRNA1	8.455	5.785	4.251	9.067	3.896	3.139	7.349	0.312	3.76	3.9		9.876	12.242	9.314	7.174	3.279	3.306	9.026	3.042	8.095	3.892
	ShRNA2	7.318	12.377	3.752	4.437	10.832	5.568	4.681	3.977	6.727			12.264	13.694	3.88	3.635	5.886	4.856	9.049	8.967	9.145
	ShRNA3	5.482	2.36	2.548	1.855	12.091	0.318	1.027	2.451				11.331	5.59	4.623	2.048	5.845	1.441	3.591	1.732
FigS10b	ASP	105.193	124.368	161.385	175.233	23.4354	10.3862		149.933	213.582	51.1318	9.05459	9.05459	6.39148
	GLU	114.396	147.555	145.068	155.015	30.6715	7.29483		141.752	198.95	65.4048	12.9317	10.5278	13.4291
	SER	155.336	169.074	114.125	148.996	8.87636	3.59281		138.429	157.45	21.1342	9.08771	5.70624	3.2758
	GLN	141.244	153.49	137.978	160.838	3.59233	2.85753		173.901	223.704	18.6964	4.81698	3.9189	4.81698
	GLY	148.41	190.813	103.887	117.668	21.2014	18.0212		271.378	147.35	27.5618	25.4417	31.8021	18.0212
	GABA	139.213	117.411	97.4262	118.547	90.6132	36.7903		94.4739	154.656	100.606	71.9909	76.0787	7.04012
FigS10c		Control					cKO
	ASP	43.964	6.277	19.182	11.962		17.533	9.485	6.954	11.628
	GLU	200.169	74.972	359.375	227.28		71.589	255.77	80.075	147.108
	SER	52.534	1.532	4.907	5.27		8.095	4.747	1.812	5.826
	GLN	310.95	10.674	36.829	45.385		21.076	0.179541	0.068534	0.220351
	GLY	17.752	6.653	28.367	23.585		16.952	24.687	9.196	28.908
	GABA	70.571	11.534	26.376	26.347		44.865	24.573	6.107	22.146
FigS11		WT								KO
	hippo	1.20288	1.06917	1.21056	1.17954	1.16729	1.26876	1.29048		0.510106	0.463624	0.704342	0.84282	0.721262	0.701688	0.448521
	stri	1.23162	1.57077	1.52337	1.61253	1.32537	1.72424	1.52115		0.627723	0.717985	0.789952	0.924061	0.848126	0.74472	0.762486
FigS12		WT								KO
	Liver	203.061	640.995	633.202	322.08	366.948	373.811			387.206	372.715	295.534	266.991	351.413	365.375	405.781
	Lung	6.21552	6.53031	20.1451	20.6994	8.60715	16.8435			26.0126	35.5577	4.35274	3.91421	10.667
	Kidney	604.266	521.001	620.216	719.118	690.715	557.45	848.414		628.085	801.1	683.09	424.733	581.442	854.867	831.137
	Thymus	55.4331	299.199	32.7719	194.442	369.683	85.1373	75.4437		32.8859	21.8593	95.537	299.496	24.4053	89.1959
	Blood	23.1946	14.0759	19.5105	12.5716	12.4599	7.0412	7.5839		9.16	14.6226	16.7892	17.9903	14.2036	11.9811	19.3908
		Control						cKO
	Liver	271.091	106.121	179.998	116.561	138.893		291.82	119.819	173.061	180.712	330.536
	Lung	1.10967	21.931	22.291	15.3363	14.9198		22.5841	15.7259	17.9786	12.1298	20.852
	Kidney	1945.15	1142.29	827.693	1305.05	1145.77		1259.81	952.701	1032.96	1757.8	1732.44
	Thymus	430.333	431.223	522.579	548.231	948.958		201.601	487.233	300.622	1235.52	1416.59
	Blood	24.585	23.6255	22.2326	22.4	19.964		23.5508	25.0363	26.22	22.6242	23.1802
FigS13b		slice1	slice2	slice3	slice4	slice5	slice6	slice7
	Merge	63	75	68	70	83	78	47
	GFP	68	79	71	72	86	81	49
	S100b	68	85	72	75	90	83	50
FigS14b		slice1	slice2	slice3	slice4	slice5
	Merge	121	64	83	57	57
	GFP	122	68	88	60	60
	S100b	133	77	93	74	66
FigS15a
	Enptd1	0.72	0.87	1.1	1.41	1.03		0.82	0.87	0.85	0.99	1.02	0.94
	Entpd2	0.512634	0.898755	0.956608	1.60882	1.4103
	Entpd3	0.57	1.75	1.56	0.66	0.98		3.31	1.2	2.19	2.99	3.58	2.48
	Entpd8	0.7	0.53	0.96	1.24	2.25		3.77	0.42	0.37	0.77	1.73	2.24
	NPP1	1.37	1	0.82	0.7	1.27		2.17	1.03	1.26	2.15	1.93	1.36
FigS15c	wt	0.890199	1.30225	0.77031	1.11069	0.926552
	ko	1.57915	1.85607	1.3596	1.55216	1.62273
FigS15d	wt	0.819858	1.36929	0.880439	1.04341	0.887009
	ko	1.20531	1.67704	1.46802	1.38482	1.36869
FigS15e	WT-Vehicle	0.468424	0.317881	0.444977	0.511245	0.542154	0.346519	0.215443	0.388584	0.408622	0.606115	0.352486	0.318548
	WT-ARL	0.589852	0.574672	0.705509	0.728345	0.621125	0.802459	0.592458	0.663233	0.571111	0.55877	0.601698	0.413542
	KO-Vehicle	0.094135	0.09953	0.122506	0.121354	0.153345	0.115424	0.102556	0.090805	0.103223	0.0723759	0.112471	0.075267
	KO-ARL	0.229817	0.166849	0.157768	0.23852	0.134523	0.202445	0.186542	0.195552	0.154473	0.175756	0.184991	0.188524
FigS15f
	WT	0.438372	0.401355	0.720405	0.776092	0.514632	0.956821	0.444727	0.617314	0.392672	0.362578	0.467259	0.00843488
	KO	1.18356	0.585279	0.498998	1.26624	0.27814	0.923486	0.772387	0.857994	0.467691	0.669907	0.757651	0.791219
FigS16		WT									KO
	Vehicle	1.02029	1.06917	1.11056	1.07954	1.2673	1.21876	0.90482	1.1112		0.500106	0.483624	0.460434	0.74282	0.711262	0.705288	0.478581	0.622546
	ATP	1.78256	1.62155	1.86542	1.58761	1.70255	1.50252	1.4982	1.86521		1.11575	0.985246	0.821685	1.43288	0.745215	1.27612	1.321	0.921255
FigS17a	Vehicle	0.309015	0.582868	0.424672	0.518304	0.30187	0.756564	0.60239
	62.5mg/kg	0.621714	0.645429	0.684002	0.707222	0.602273	0.718103	0.708398
	125mg/kg	0.670511	0.647537	0.85174	0.919552	0.79702	0.752614	0.822086
FigS17b	Vehicle	0.645842	0.63774	0.554135	0.500838	0.850873	0.734205	0.782589
	62.5mg/kg	0.5	0.692711	0.743391	0.660641	0.73096	0.604248	0.487159
	125mg/kg	0.829425	0.743074	0.444169	0.561883	0.645482	0.657128	0.690689
FigS18a	WT-vehicle	73.68	30.44	70.24	82.24	57.88	38.32	40.32
	WT-ATP	38.16	45.48	57.2	33.72	62	68.36	33.8
	KO-vehicle	120.44	21.24	42.44	82.16	18.84	23.88	26.56
	KO-ATP	83.16	70.48	29.2	54.04	55.72	14.76
FigS18b	WT-vehicle	9	5	10	11	12	15	10
	WT-ATP	12	3	9	10	13	6	9
	KO-vehicle	21	6	14	20	8	6	13
	KO-ATP	13	17	12	13	11	9
FigS18c	WT-vehicle	956.926	832.881	1253.09	1112.11	1499.1	1214.77	1282.59
	WT-ATP	740.938	784.668	1107.86	1332.43	1274.01	1294.29	1024.91
	KO-vehicle	1773.37	961.268	1178.48	1388.82	593.553	881.777	1156.89
	KO-ATP	1294.18	1345.1	871.605	1135.2	903.161	711.394
	KO-ATP
FigS18d	Control-vehicle	62.68	134.48	36.92	113.16	69.08	30.72
	Control-ATP	68.68	31.56	27.68	54.28	45	110.52
	cKO-vehicle	118.56	72.56	30.08	14.68	121.96	41.92	45.92
	cKO-ATP	80.72	60.88	122.92	80.24	30.56	72	68.8
FigS18e	Control-vehicle	30	18	25	17	11	9
	Control-ATP	15	10	15	13	20	25
	cKO-vehicle	21	11	21	14	28	33	18
	cKO-ATP	10	26	22	19	12	27	19
FigS18f	Control-vehicle	1253.17	1503.9	1189.99	1286.5	1030.39	1305.6
	Control-ATP	816.341	955.153	1197.53	1236.41	933.191	1308.24
	cKO-vehicle	1494.76	1187.46	1198.99	855.558	1185.33	1356.86	1092.05
	cKO-ATP	1032.61	1275.85	1476.97	1086.34	982.731	1513.4	1424.9
FigS18g	Control-vehicle	121.88	61.8	63.56	54	15.04	40.72	44	104.24
	Control-ATPγS	53.44	139.28	8.2	26.44	7.92	74.88	24.44	48.68
	cKO-vehicle	103.44	25.32	69.72	72.6	30.88	89.2	141.4
	cKO-ATPγS	116.76	45.24	80.36	54.56	104.12	35.56	90.88	49.44
FigS18h	Control-vehicle	19	19	19	4	8	10	16	15	12
	Control-ATPγS	8	15	6	17	7	21	13	16
	cKO-vehicle	32	7	28	21	10	14	26	12
	cKO-ATPγS	22	9	19	11	17	14	15	13
FigS18i	Control-vehicle	1575.78	1430.56	1871.96	772.009	1016.8	1075.85	1081.1	1060.67	785.077
	Control-ATPγS	749.377	1168.06	797.367	1201.55	993.772	1120.94	1156.28	650.641
	cKO-vehicle	1732.39	960.479	1343.86	1348.43	992.509	1005.11	1608.22	949.389
	cKO-ATPγS	1305.38	907.217	1067.22	992.626	1339.5	1336.57	1107.45	1361.88
FigS18j	WT-ACSF	44.76	74.68	29.6	75.2	47.16	42.68
	WT-ATPγs	73.84	70	83.92	81.04	110.08	96.16	8.56	17.28
	KO-ACSF	130.48	6.96	70.16	64.28	10.52	44.52
	KO-ATPγs	6.28	76.68	109.56	58.6	67.12	36.44	84.8
FigS18k	WT-ACSF	11	7	9	7	6	13
	WT-ATPγs	11	11	15	15	17	12	4	8
	KO-ACSF	13	11	14	14	6	15
	KO-ATPγs	12	13	18	12	11	10	13
FigS18l	WT-ACSF	821.176	837.843	773.658	753.504	1014.26	1386.18
	WT-ATPγs	1088.68	1070.57	1355.32	1192.16	1257.33	1257.62	659.54	1039.81
	KO-ACSF	1418.03	1128.01	1110.14	1245.96	894.571	1149.69
	KO-ATPγs	1003.29	1382.67	1125.29	1026.58	1162.25	842.474	1435.2
FigS18m	Control-ACSF	19.678	9.679	0	95.489	56.176	74.951	37.579	45.871	67.272
	cKO-ATPγs	7.149	37.356	58.995	58.902	127.137	67.27	45.26
	Control-ACSF	47.526	39.752	0.253	74.846	35.163	67.264	20.221	32.212	56.865
	cKO-ATPγs	32.269	41.126	52.965	44.357	82.15	57.651	45.268
FigS18n	Control-ACSF	5	4	10	5	5	4	3	9	11
	cKO-ATPγs	3	6	8	10	16	14	7
	Control-ACSF	6	2	8	9	12	3	4	8	10
	cKO-ATPγs	8	2	7	9	6	7	12
FigS18o	Control-ACSF	1138.6	1059.48	953.967	1041.63	1142.4	1428.83	1019.96	1639.93	1740.21
	cKO-ATPγs	839.032	1336.77	1448.28	2259.47	1614.42	1755.46	1542.24
	Control-ACSF	1257.63	1156.54	1003.33	1154.65	1132.29	1054.55	1119.67	1549.25	1642.68
	cKO-ATPγs	1333.54	954.12	1124.21	1529.45	898.47	1502.86	1201.82
FigS18p	Control-ACSF	5	4	10	5	5	4	3	9	11
	Control-ATPγs	3	6	8	10	16	14	7	8	10
	shRNA1-ACSF	6	2	8	9	12	3	4	8	10
	shRNA1-ATPγs	8	2	7	9	6	7	12	10	7
	shRNA2-ACSF	5	8	10	7	5	6	5	9	10
	shRNA2-ATPγs	7	6	8	10	11	12	7	8	10
FigS18q	Control-ACSF	20.678	29.679	42.25	87.489	56.176	71.951	37.579	40.871	68.272
	Control-ATPγs	17.149	37.356	58.995	58.902	87.137	67.27	45.26	32.54	51.24
	shRNA1-ACSF	37.526	39.752	40.253	69.846	35.163	67.264	20.221	32.212	56.865
	shRNA1-ATPγs	32.269	41.126	52.965	44.357	76.15	57.651	45.268	51.36	43.25
	shRNA2-ACSF	30.678	28.679	42.25	57.489	56.176	61.951	37.579	40.871	68.272
	shRNA2-ATPγs	37.149	37.356	58.995	58.902	69.137	67.27	45.26	32.54	51.24
FigS18r	Control-ACSF	1138.6	1059.48	1353.97	1041.63	1142.4	1428.83	1019.96	1639.93	1640.21
	Control-ATPγs	839.032	1336.77	1448.28	1759.47	1614.42	1455.46	1342.24	1650.42	1514.42
	shRNA1-ACSF	1257.63	1156.54	1003.33	1154.65	1132.29	1054.55	1119.67	1549.25	1642.68
	shRNA1-ATPγs	1333.54	954.12	1124.21	1529.45	898.47	1502.86	1201.82	1566.25	1154.65
	shRNA2-ACSF	1138.6	1159.48	1353.97	1041.63	1142.4	1428.83	1019.96	1339.93	1340.21
	shRNA2-ATPγs	939.032	1336.77	1448.28	1759.47	1314.42	1455.46	1542.24	1350.42	1214.42
FigS19	Phldb2	0.98	0.69	1.24	1.03	1.17		0.82	0.83	1.88	0.93	0.82	1.14
	Zfp537	1.2	0.82	1.16	0.66	1.33		1.21	1.41	1.37	1.08	1.28	2.06
	Smim14	1.23	0.84	1.22	0.7	1.14		1.03	0.93	0.89	1.09	1.19	1.7
	Ccl27b11	1.68	1.12	0.76	0.66	1.06		1.35	1.61	1.26	1.15	1.58	2.05
	Ccl27b12	1.55	0.82	0.73	0.86	1.25		1.54	1.35	1.38	1.73	1.08	1.19
	Mybcp21	1.1	0.85	1.73	0.82	0.75		1.24	0.93	0.75	1.36	1.62
	Mybcp22	0.94	1.01	1.55	0.88	0.77		1.18	0.97	0.86	1.51	1.65
[truncated: 7 more columns]
